# Supplementary material for: Histologic-Based Tumor-Associated Immune Cells Status in Clear Cell Renal Cell Carcinoma Correlates with Gene Signatures Related to Cancer Immunity and Clinical Outcomes
Source: Biomedicines. 2022 Jan 29;10(2):323. doi: 10.3390/biomedicines10020323 (PMC8869140; doi:10.3390/biomedicines10020323)
Supplement: Supplementary file 1 [file biomedicines-10-00323-s001.zip]

Archive with 1 entries (1 files):
- biomedicines-1528283-supplementary.pdf
